# Supplementary material for: Targeting the Gut–Heart Axis in Diabetic Heart Failure: Microbiota and SGLT2is as Converging Therapeutic Frontiers
Source: Int J Mol Sci. 2026 May 3;27(9):4101. doi: 10.3390/ijms27094101 (PMC13164356; doi:10.3390/ijms27094101)
Supplement: Supplementary file 1 [file ijms-27-04101-s001.zip]

Archive with 1 entries (1 files):
- ijms-4245228-supplementary.pdf
